# Supplementary material for: ScDREB10, an A-5c type of DREB Gene of the Desert Moss Syntrichia caninervis, Confers Osmotic and Salt Tolerances to Arabidopsis
Source: Genes (Basel). 2019 Feb 14;10(2):146. doi: 10.3390/genes10020146 (PMC6409532; doi:10.3390/genes10020146)
Supplement: Supplementary file 1 [file genes-10-00146-s001.zip]

Archive with 4 entries (3 files):
- supplementary files/
- supplementary files/Figure S1.jpg
- supplementary files/Table S1,S2.doc
- supplementary files/Table S3 update.xlsx
