# Supplementary material for: ScDREB10, an A-5c type of DREB Gene of the Desert Moss Syntrichia caninervis, Confers Osmotic and Salt Tolerances to Arabidopsis
Source: Genes (Basel). 2019 Feb 14;10(2):146. doi: 10.3390/genes10020146 (PMC6409532; doi:10.3390/genes10020146)
Supplement: Supplementary file 1 [file genes-10-00146-s001.zip › supplementary files/Table S3 update.xlsx]

## Sheet: sequence identity matrix
Sequence Identity Matrix
Seq->	ScDREB10	OsDREB1A A-1	ATDREB1A A-1	OsDREB2A A-2	ATDREB2A A-2	OsABI4 A-3	AtABI3 A-3	Os01g10370.1 A-4	TINY A-4	Os06g07030.1 A-5	Os03g09170.1 A-6	RAP2.4 A-6	ATRAP2.1 A-5a	ATRAP2.10 A-5a	AT1G22810.1 A-5c	StDREB2 AEM63544.1 A-5	GhDBP1 AAO43165.1 A-5	GmDREB2 ABB36645.1 A-5	MsDREB5 AFM84627.1 A-5	HhDREB2 ACJ66376.1 A-5	AT1G77640.1 A-5b	ScDREB4 A-5
ScDREB10	ID	0.318	0.354	0.403	0.338	0.322	0.322	0.37	0.37	0.4	0.37	0.37	0.416	0.416	0.45	0.383	0.4	0.416	0.4	0.4	0.416	0.377
OsDREB1A A-1	0.318	ID	0.606	0.469	0.484	0.469	0.454	0.484	0.5	0.424	0.484	0.484	0.424	0.378	0.484	0.363	0.409	0.378	0.378	0.393	0.424	0.469
ATDREB1A A-1	0.354	0.606	ID	0.603	0.586	0.637	0.637	0.706	0.741	0.564	0.637	0.62	0.548	0.516	0.5	0.5	0.516	0.516	0.516	0.532	0.532	0.539
OsDREB2A A-2	0.403	0.469	0.603	ID	0.81	0.637	0.62	0.568	0.568	0.564	0.655	0.655	0.548	0.5	0.467	0.5	0.516	0.516	0.516	0.516	0.467	0.46
ATDREB2A A-2	0.338	0.484	0.586	0.81	ID	0.672	0.637	0.603	0.603	0.564	0.689	0.689	0.548	0.516	0.483	0.516	0.548	0.532	0.532	0.532	0.467	0.46
OsABI4 A-3	0.322	0.469	0.637	0.637	0.672	ID	0.896	0.672	0.655	0.58	0.689	0.689	0.548	0.548	0.483	0.532	0.532	0.564	0.548	0.548	0.516	0.492
AtABI3 A-3	0.322	0.454	0.637	0.62	0.637	0.896	ID	0.637	0.62	0.58	0.706	0.706	0.548	0.548	0.483	0.532	0.532	0.548	0.548	0.548	0.516	0.507
Os01g10370.1 A-4	0.37	0.484	0.706	0.568	0.603	0.672	0.637	ID	0.913	0.564	0.603	0.603	0.532	0.548	0.5	0.548	0.548	0.548	0.548	0.532	0.532	0.555
TINY A-4	0.37	0.5	0.741	0.568	0.603	0.655	0.62	0.913	ID	0.548	0.62	0.603	0.532	0.532	0.5	0.548	0.532	0.532	0.532	0.532	0.516	0.523
Os06g07030.1 A-5	0.4	0.424	0.564	0.564	0.564	0.58	0.58	0.564	0.548	ID	0.596	0.58	0.862	0.896	0.566	0.913	0.913	0.896	0.896	0.879	0.689	0.661
Os03g09170.1 A-6	0.37	0.484	0.637	0.655	0.689	0.689	0.706	0.603	0.62	0.596	ID	0.896	0.58	0.58	0.548	0.564	0.548	0.58	0.58	0.58	0.516	0.507
RAP2.4 A-6	0.37	0.484	0.62	0.655	0.689	0.689	0.706	0.603	0.603	0.58	0.896	ID	0.564	0.548	0.532	0.532	0.532	0.548	0.548	0.548	0.532	0.507
ATRAP2.1 A-5a	0.416	0.424	0.548	0.548	0.548	0.548	0.548	0.532	0.532	0.862	0.58	0.564	ID	0.862	0.616	0.862	0.896	0.862	0.896	0.913	0.62	0.593
ATRAP2.10 A-5a	0.416	0.378	0.516	0.5	0.516	0.548	0.548	0.548	0.532	0.896	0.58	0.548	0.862	ID	0.616	0.948	0.913	0.931	0.948	0.913	0.706	0.644
AT1G22810.1 A-5c	0.45	0.484	0.5	0.467	0.483	0.483	0.483	0.5	0.5	0.566	0.548	0.532	0.616	0.616	ID	0.566	0.55	0.566	0.566	0.583	0.566	0.54
StDREB2 AEM63544.1 A-5	0.383	0.363	0.5	0.5	0.516	0.532	0.532	0.548	0.548	0.913	0.564	0.532	0.862	0.948	0.566	ID	0.931	0.948	0.948	0.931	0.655	0.627
GhDBP1 AAO43165.1 A-5	0.4	0.409	0.516	0.516	0.548	0.532	0.532	0.548	0.532	0.913	0.548	0.532	0.896	0.913	0.55	0.931	ID	0.931	0.948	0.931	0.637	0.61
GmDREB2 ABB36645.1 A-5	0.416	0.378	0.516	0.516	0.532	0.564	0.548	0.548	0.532	0.896	0.58	0.548	0.862	0.931	0.566	0.948	0.931	ID	0.948	0.931	0.655	0.627
MsDREB5 AFM84627.1 A-5	0.4	0.378	0.516	0.516	0.532	0.548	0.548	0.548	0.532	0.896	0.58	0.548	0.896	0.948	0.566	0.948	0.948	0.948	ID	0.948	0.655	0.627
HhDREB2 ACJ66376.1 A-5	0.4	0.393	0.532	0.516	0.532	0.548	0.548	0.532	0.532	0.879	0.58	0.548	0.913	0.913	0.583	0.931	0.931	0.931	0.948	ID	0.637	0.61
AT1G77640.1 A-5b	0.416	0.424	0.532	0.467	0.467	0.516	0.516	0.532	0.516	0.689	0.516	0.532	0.62	0.706	0.566	0.655	0.637	0.655	0.655	0.637	ID	0.728
ScDREB4 A-5	0.377	0.469	0.539	0.46	0.46	0.492	0.507	0.555	0.523	0.661	0.507	0.507	0.593	0.644	0.54	0.627	0.61	0.627	0.627	0.61	0.728	ID

## Sheet: pairwise distance
ScDREB10
OsDREB1A_A-1	1.033
ATDREB1A_A-1	0.916	0.372
OsDREB2A_A-2	0.788	0.626	0.505
ATDREB2A_A-2	0.963	0.595	0.534	0.21
OsABI4_Os05g28350.1_A-3	1.012	0.626	0.45	0.45	0.397
AtABI3_AT2G40220.1_A-3	1.012	0.659	0.45	0.477	0.45	0.109
Os01g10370.1_A-4	0.872	0.595	0.347	0.564	0.505	0.397	0.45
TINY_AT5G25810.1_A-4	0.872	0.564	0.299	0.564	0.505	0.423	0.477	0.09
Os06g07030.1_A-5	0.865	0.728	0.434	0.434	0.434	0.405	0.405	0.434	0.463
Os03g09170.1_A-6	0.872	0.595	0.45	0.423	0.372	0.372	0.347	0.505	0.477	0.378
RAP2.4_AT1G78080.1_A-6B	0.872	0.595	0.477	0.423	0.372	0.372	0.347	0.505	0.505	0.405	0.109
ATRAP2.1_A-5a	0.824	0.728	0.463	0.463	0.463	0.463	0.463	0.492	0.492	0.148	0.405	0.434
ATRAP2.10_A-5a	0.824	0.842	0.523	0.555	0.523	0.463	0.463	0.463	0.492	0.109	0.405	0.463	0.148
AT1G22810.1_A-5c	0.782	0.629	0.591	0.658	0.624	0.624	0.624	0.591	0.591	0.534	0.499	0.529	0.45	0.45
StDREB2_AEM63544.1_A-5	0.908	0.882	0.555	0.555	0.523	0.492	0.492	0.463	0.463	0.09	0.434	0.492	0.148	0.053	0.534
GhDBP1_AAO43165.1_A-5	0.865	0.765	0.523	0.523	0.463	0.492	0.492	0.463	0.492	0.09	0.463	0.492	0.109	0.09	0.564	0.071
GmDREB2_ABB36645.1_A-5	0.824	0.842	0.523	0.523	0.492	0.434	0.463	0.463	0.492	0.109	0.405	0.463	0.148	0.071	0.534	0.053	0.071
MsDREB5_AFM84627.1_A-5	0.865	0.842	0.523	0.523	0.492	0.463	0.463	0.463	0.492	0.109	0.405	0.463	0.109	0.053	0.534	0.053	0.053	0.053
HhDREB2_ACJ66376.1_Halimodendron_A-5	0.865	0.802	0.492	0.523	0.492	0.463	0.463	0.492	0.492	0.129	0.405	0.463	0.09	0.09	0.505	0.071	0.071	0.071	0.053
AT1G77640.1_A-5b	0.824	0.728	0.492	0.622	0.622	0.523	0.523	0.492	0.523	0.372	0.523	0.492	0.477	0.347	0.534	0.423	0.45	0.423	0.423	0.45
ScDREB4	0.89	0.626	0.444	0.603	0.603	0.536	0.505	0.415	0.474	0.379	0.505	0.505	0.488	0.405	0.547	0.432	0.46	0.432	0.432	0.46	0.282
Table. Estimates of Evolutionary Divergence between Sequences
The number of amino acid substitutions per site from between sequences are shown. Analyses were conducted using the Poisson correction model [1]. The analysis involved 22 amino acid sequences. All ambiguous positions were removed for each sequence pair. There were a total of 66 positions in the final dataset. Evolutionary analyses were conducted in MEGA6 [2].
